# Supplementary material for: Changing POU dimerization preferences converts Oct6 into a pluripotency inducer
Source: EMBO Rep. 2016 Dec 22;18(2):319–33. doi: 10.15252/embr.201642958 (PMC5286379; doi:10.15252/embr.201642958)
Supplement: Supplementary file 3 — Source Data for Expanded View [file EMBR-18-319-s003.zip]

Archive with 1 entries (1 files):
- Source_Data_FigEV1A.xlsx
