# Supplementary material for: Changing POU dimerization preferences converts Oct6 into a pluripotency inducer
Source: EMBO Rep. 2016 Dec 22;18(2):319–33. doi: 10.15252/embr.201642958 (PMC5286379; doi:10.15252/embr.201642958)
Supplement: Supplementary file 3 — Source Data for Expanded View [file EMBR-18-319-s003.zip › Source_Data_FigEV1A.xlsx]

## Sheet: SD Fig EV1A. Motif PWMs
Source Data Table (Related to Figure EV1A): Position weight matrix for MORE (OctOct) and SoxOct DNA motifs
MORE motif
>CATGAATATTCATGAG MORE,BestGuess:PB0178.1_Sox8_2/Jaspar(0.681) 10 -1967.565913 0 T:380.0(5.78%),B:5.7(0.01%),P:1e-854
0.117	0.670	0.053	0.160
0.912	0.033	0.013	0.042
0.001	0.001	0.001	0.997
0.052	0.029	0.899	0.020
0.813	0.167	0.013	0.007
0.980	0.013	0.001	0.006
0.012	0.001	0.001	0.986
0.992	0.001	0.001	0.006
0.020	0.001	0.013	0.966
0.006	0.001	0.197	0.796
0.007	0.904	0.027	0.062
0.997	0.001	0.001	0.001
0.007	0.020	0.013	0.960
0.102	0.053	0.792	0.053
0.746	0.035	0.069	0.150
0.167	0.139	0.586	0.108
SoxOct motif
>BCWTTGWWATGCAAAT SoxOct,BestGuess:MA0142.1_Pou5f1/Jaspar(0.973) 10 -13154.054967 0 T:7472.0(43.31%),B:1204.1(3.73%),P:1e-5712
0.126	0.339	0.222	0.312
0.129	0.482	0.097	0.293
0.429	0.052	0.031	0.488
0.019	0.082	0.031	0.868
0.077	0.005	0.046	0.872
0.108	0.257	0.537	0.098
0.391	0.036	0.039	0.534
0.307	0.176	0.159	0.358
0.686	0.018	0.046	0.250
0.019	0.002	0.017	0.962
0.027	0.004	0.768	0.201
0.038	0.640	0.085	0.237
0.634	0.108	0.008	0.250
0.668	0.028	0.134	0.170
0.856	0.022	0.086	0.036
0.236	0.123	0.142	0.499
