# Supplementary material for: Changing POU dimerization preferences converts Oct6 into a pluripotency inducer
Source: EMBO Rep. 2016 Dec 22;18(2):319–33. doi: 10.15252/embr.201642958 (PMC5286379; doi:10.15252/embr.201642958)
Supplement: Supplementary file 5 — Source Data for Figure 1 [file EMBR-18-319-s004.xlsx]

## Sheet: SD Fig 1E. EMSA omega MORE
Source Data Table (Related to Figure 1E): Homodimer cooperativity factors (omega) on MORE DNA
	Pit1	Oct1	Oct6	Brn2	Oct4	Brn5	Oct4-151M	Oct6-151S
Mean	179.16	118.02	155.76	172.12	6.94	145.5	141.64	4.72
STDEV	63.39	12.73	18.33	37.91	0.59	25.59	4.78	0.16
n	5	8	5	5	3	5	3	7
Measurement number
1	95.56	121.13	174.2	116.89	6.34	108.68	139.74	4.62
2	153.26	112.21	143.86	176.87	6.98	134.76	147.09	4.74
3	169.99	101.53	166.76	168.59	7.51	173.15	138.1	4.68
4	213.12	99.2	129.87	223.7		165.08		4.99
5	263.88	128.05	164.13	174.54		145.85		4.87
6		135.21						4.6
7		125.79						4.54
8		121.08

## Sheet: SD Fig 1F. EMSA omega SoxOct
Source Data Table (Related to Figure 1F): Heterodimer cooperativity factor on SoxOct DNA
	Pit1	Oct1	Oct6	Brn2	Oct4	Brn5	Oct4-151M	Oct6-151S
Mean	6.32	7.45	4.69	5.66	11.74	NA	28.84	2.4
STDEV	0.49	1.06	0.26	0.3	1.66	NA	5.52	0.42
n	9	9	9	9	13	9	4	9
Measurement number
1	6.09	5.63	4.93	6.06	8.56	NA	27.32	2.72
2	6.88	7.52	4.93	5.06	12.03	NA	34.57	2.09
3	5.53	6.48	4.71	5.4	11.9	NA	21.87	1.57
4	6.94	6.69	4.62	5.6	13.76	NA	31.59	2.6
5	6.01	7.86	4.71	5.86	11.86	NA		2.36
6	6.92	8.72	4.48	5.57	12.03	NA		2.04
7	6.23	7.24	4.77	5.65	10.82	NA		2.83
8	6.01	8.11	4.91	5.9	14.23	NA		2.77
9	6.23	8.84	4.11	5.81	12.82	NA		2.66
10					11.81
11					12.16
12					12.05
13					8.56
