# Supplementary material for: Changing POU dimerization preferences converts Oct6 into a pluripotency inducer
Source: EMBO Rep. 2016 Dec 22;18(2):319–33. doi: 10.15252/embr.201642958 (PMC5286379; doi:10.15252/embr.201642958)
Supplement: Supplementary file 6 — Source Data for Figure 2 [file EMBR-18-319-s005.xlsx]

## Sheet: Fig 2F. Single tube EMSA ratios
Source Data Table (Related to Figure 2F): Single tube EMSA: cy5-SoxOct/FAM-MORE ratios
	Pit1	Oct1	Oct6	Brn2	Oct4	Brn5	Oct4-151M	Oct6-151S
Mean	0.207443	0.50486	0.76869	0.269772	6.55533	0.0664632	1.70981	4.82338
STDEV	0.0414049	0.159163	0.217602	0.0855527	1.76715	0.0203747	0.380491	1.17048
n	9	9	9	9	9	9	9	9
Measurement number
1	0.161282	0.370089	0.602543	0.163031	6.06374	0.0554455	1.52941	5.0832
2	0.210009	0.553222	0.809009	0.253041	9.1199	0.0789784	2.00068	6.95145
3	0.276354	0.717875	0.575716	0.375605	6.01316	0.0977322	1.43566	4.67593
4	0.166874	0.304075	0.542989	0.173438	4.66084	0.0377078	1.16639	3.598
5	0.210011	0.486129	0.788819	0.274918	7.5949	0.0618098	1.81345	5.08491
6	0.248401	0.664145	1.09678	0.358072	4.77316	0.0890121	2.19743	5.94295
7	0.15742	0.307513	0.56323	0.178621	5.1816	0.0434869	1.24911	3.04686
8	0.198826	0.462584	0.846208	0.280708	6.20449	0.0575168	1.85037	4.22129
9	0.237813	0.67811	1.09292	0.37051	9.38618	0.0764796	2.14576	4.80584
