# Supplementary material for: Changing POU dimerization preferences converts Oct6 into a pluripotency inducer
Source: EMBO Rep. 2016 Dec 22;18(2):319–33. doi: 10.15252/embr.201642958 (PMC5286379; doi:10.15252/embr.201642958)
Supplement: Supplementary file 7 — Source Data for Figure 3 [file EMBR-18-319-s006.xlsx]

## Sheet: SD Fig 3C. iPSC generation
Source Data Table (Related to Figure 3C): Evaluation of the reprogramming experiment; GFP-positive colonies were counted after 16 days as biological replicates
Mutant number	Mutant name	Run A (16 days)	Run B (16 days)	Run C (16 days)
1	Oct4-WT	256	223	215
2	Oct4-7D,22K	142	111	157
3	Oct4-LinkO6	58	82	94
4	Oct4-151M	154	128	173
5	Oct4-21Y,29R	0	0	0
6	Oct4-7D,22K,LinkO6	33	45	54
7	Oct4-7D,22K, 151M	26	21	30
8	Oct4-LinkO6,151M	78	55	92
9	Oct4-21Y,29R,151M	5	7	4
10	Oct4-7D,22K,LinkO6,151M	17	20	22
