# Supplementary material for: Changing POU dimerization preferences converts Oct6 into a pluripotency inducer
Source: EMBO Rep. 2016 Dec 22;18(2):319–33. doi: 10.15252/embr.201642958 (PMC5286379; doi:10.15252/embr.201642958)
Supplement: Supplementary file 8 — Source Data for Figure 4 [file EMBR-18-319-s007.xlsx]

## Sheet: SD Fig 4A. iPSC generation
Source Data Table (Related to Figure 4A): Evaluation of the reprogramming experiment; GFP-positive colonies were counted after 16 days as biological replicates
Mutant number	Mutant name	Run A (16 days)	Run B (16 days)	Run C (16 days)
11	Oct6-WT	0	0	0
12	Oct6-7K,22T	0	0	0
13	Oct6-LinkO4	0	0	0
14	Oct6-151S	0	0	0
15	Oct6-21Y,29R	0	0	0
16	Oct6-7K,22T,LinkO4	0	0	0
17	Oct6-7K,22T, 151S	3	2	3
18	Oct6-LinkO4,151S	0	0	0
19	Oct6-21Y,29R,151S	0	0	0
20	Oct6-7K,22T,LinkO4,151S	7	5	5
